# Supplementary material for: Utility of a novel wearable electrode embedded in an undershirt for electrocardiogram monitoring and detection of arrhythmias
Source: PLoS One. 2022 Aug 23;17(8):e0273541. doi: 10.1371/journal.pone.0273541 (PMC9398013; doi:10.1371/journal.pone.0273541)
Supplement: S1 Data — (XLSX) [file pone.0273541.s001.xlsx]

## Sheet: general data
Device No.	male = 1	Age	BMI	class1 AAD	β blocker	class Ⅲ AAD	class Ⅳ AAD(bepridil, diltiazem）	etiology pAF	etiology per AF	etiology AT	etiology PSVT	etiology PVC	etiology NSVT	shirt recording time(min)	device no.	wearable QRS	wearable QT mean	wearable QTc (BZ)	max ST	min ST	THB shirt	difference of THB	average of THB	max HR shirt	difference of max HR	average of max HR	mean HR shirt	difference mean HR	average mean HR	min HR shirt	difference min HR	average min HR	supraventricular ectopy shirt	ventricular ectopy shirt	detected AF by shirt	detected NSVT by shirt	No	holter recording time (min)	holter QRS	holter QT	holter QTｃ（BZ）	max ST	min ST	holter THB	holter max HR	holter meanHR	holter min HR	supraventricular ectopy	ventricular ectopy holter
1	1	74	19.7	0	0	0	1		1					725	1	92	362	446	0.08	-0.08	60402	-210	60507	129	1	128.5	85	0	85	61	-1	61.5	all AF	0	1	0	1	725	96	373	439	0.1	-0.07	60612	128	85	62	all AF	16
2	1	67	25.3	0	1	1	0		1					724	2	104	408	458	0.04	-0.15	52566	-216	52674	101	-1	101.5	73	0	73	59	-3	60.5	all AF	93	1	0	2	726	104	371	408	-0.11	-0.29	52782	102	73	62	all AF	97
3	1	52	30.5	0	0	0	1		1					790	3	112	315	405	0.01	-0.22	67528	-311	67683.5	141	0	141	88	0	88	65	0	65	all AF	0	1	0	3	791	112	371	438	0	-0.18	67839	141	88	65	all AF	1
4	1	72	27	0	1	0	0			1				761	4	100			0.07	-0.07	44008	-12	44014	92	0	92	58	-1	58.5	35	0	35	all AF	1112	1	0	4	761	104	431	432	0.01	-0.26	44020	92	59	35	all AF	1610
5	1	72	19	1	0	0	0	1						755	5	88	395	516	0.21	-0.06	81750	-503	82001.5	175	4	173	111	0	111	75	-4	77	all AF	2	1	0	5	760	88	309	411	0.18	-0.04	82253	171	111	79	all AF	1
6	0	59	20.4	0	1	0	1		1					794	6	92	400	493	0.02	-0.12	41820	4	41818	79	0	79	53	0	53	45	0	45	180	0	0	0	6	793	88	332	395	0.07	-0.09	41816	79	53	45	112	0
7	1	62	29.7	0	1	0	1		1					720	7	108	466	469	0.08	-0.07	42387	-17	42395.5	80	0	80	59	0	59	53	0	53	14	0	0	0	7	720	104	468	463	0	-0.12	42404	80	59	53	1	0
8	1	68	28.6	0	0	0	1		1					754	8	120	403	445	0.08	-0.09	52537	-386	52730	137	-6	140	71	0	71	55	0	55	9957	7	1	0	8	759	120	450	479	-0.12	-0.32	52923	143	71	55	1314	46
9	1	57	18.4	1	1	0	0		1					726	9	96	408	421	0.1	-0.18	47471	-476	47709	84	-2	85	65	-1	65.5	55	0	55	1619	1	0	0	9	730	96	344	357	0.1	-0.01	47947	86	66	55	1632	1
10	1	57	27.1	1	0	0	0	1						725	10	104	448	459	0.14	-0.01	46508	-7	46511.5	101	0	101	65	0	65	53	0	53	14	0	0	0	10	725	112	371	383	0.18	0.01	46515	101	65	53	19	0
11	1	76	20.6	0	1	0	0	1						638	11	112			0.04	-0.19	42610	-76	42648	92	0	92	67	0	67	58	0	58	594	1	0	0	11	641	112	419	441	0.03	-0.09	42686	92	67	58	597	1
12	1	75	26.8	0	0	0	1	1						870	12	104	451	472	0.07	-0.11	57653	-83	57694.5	97	0	97	67	0	67	55	0	55	12	0	0	0	12	870	104	384	403	0.15	-0.16	57736	97	67	55	13	1
13	1	64	25.2	0	1	0	0	1						725	13	108	424	471	0.06	-0.18	54656	-183	54747.5	116	-2	117	76	0	76	65	-1	65.5	5	3	0	0	13	725	104	392	439	0	-0.14	54839	118	76	66	8	4
14	1	58	23.9	0	1	0	0					1		860	14	120			0.47	0.18	62158	-239	62277.5	105	-1	105.5	73	0	73	54	1	53.5	2026	12464	0	0	14	859	120	411	435	0.07	-0.08	62397	106	73	53	42	14274
15	0	75	20.6	0	1	0	0				1			900	15	88			0.07	-0.1	72829	-282	72970	116	1	115.5	82	0	82	63	-5	65.5	110	82	0	0	15	903	92	361	418	0.11	-0.12	73111	115	82	68	123	86
16	1	68	25.3	0	1	0	1	1						783	16	104			0.08	-0.03	44895	-329	45059.5	88	0	88	57	-1	57.5	42	-1	42.5	3653	266	0	1	16	783	108	473	462	-0.01	-0.19	45224	88	58	43	4779	274
17	1	53	27.1	0	0	0	1				1			761	17	96	395	445	0.1	-0.06	48211	-329	48375.5	116	0	116	65	0	65	49	0	49	14	0	0	0	17	764	96	461	470	0.01	-0.13	48540	116	65	49	18	1
18	1	36	24.9	1	0	0	0				1			755	18	112	454	452	0.02	-0.25	45134	-424	45346	97	-1	97.5	60	0	60	49	-2	50	2	0	0	0	18	760	104	371	370	0.13	-0.05	45558	98	60	51	0	2
19	1	78	21.2	0	1	1	0	1						756	19	112			0.11	-0.13	56359	-452	56585	117	2	116	75	0	75	62	-2	63	2435	394	0	0	19	760	120	583	656	0.2	0	56811	115	75	64	2194	454
20	1	69	22.1	0	0	0	1	1						795	20	96	437	491	0.09	-0.08	62115	-452	62341	120	0	120	80	0	80	58	-1	58.5	2877	0	1	0	20	797	96	373	420	0.01	-0.17	62567	120	80	59	2831	0
21	1	62	22.2	0	1	0	0	1						724	21	112	451	438	0.06	-0.13	41964	-510	42219	105	0	105	58	-1	58.5	48	0	48	1	0	0	0	21	728	104	424	419	0.15	-0.1	42474	105	59	48	0	0
22	1	74	24.7	0	0	0	0	1						725	22	88	425	472	0.91	-0.81	53394	-607	53697.5	107	-2	108	74	0	74	63	0	63	1	0	0	0	22	732	88	375	415	0.12	-0.05	54001	109	74	63	6	2
23	1	75	24	0	0	0	0						1	767	23	108			0.04	-0.13	48691	-669	49025.5	102	-5	104.5	64	-1	64.5	48	-2	49	1044	14481	0	1	23	768	112	387	377	-0.03	-0.18	49360	107	65	50	1516	15134
24	0	42	20	0	1	0	0	1						722	24	112			0.04	-0.14	37639	-707	37992.5	103	-1	103.5	53	-1	53.5	41	-1	41.5	0	0	0	0	24	722	112	516	511	-0.04	-0.2	38346	104	54	42	0	0
25	0	73	15.6	0	1	0	0	1						870	25	100	431	445	0.04	-0.16	55665	-799	56064.5	96	0	96	64	-1	64.5	49	-3	50.5	256	655	0	0	25	876	96	405	417	0.03	-0.18	56464	96	65	52	458	763
26	1	49	27	1	1	0	0	1						725	26	96	437	443	0.1	-0.08	45173	-817	45581.5	89	0	89	62	-1	62.5	54	0	54	2	7	0	0	26	736	104	381	388	0.08	-0.13	45990	89	63	54	2	7
27	1	67	22.2	0	0	0	0	1						791	27	96	400	441	0.11	-0.11	59831	-1092	60377	172	2	171	81	-1	81.5	53	-1	53.5	5	56	1	0	27	793	96	352	391	0.2	-0.18	60923	170	82	54	2	115
28	1	55	19.2	1	1	0	0	1						774	28	96			0.63	-0.22	48217	-1147	48790.5	138	0	138	64	-2	65	44	-3	45.5	335	0	1	0	28	774	88	353	368	0.07	-0.09	49364	138	66	47	299	0
29	1	67	28.6	0	0	0	1	1						768	29	92			0.2	-0.15	40812	-1358	41491	75	0	75	55	0	55	45	0	45	507	0	0	0	29	769	96	471	466	0.01	-0.03	42170	75	55	45	489	0
30	0	67	35.5	0	0	0	0	1						725	30	92	388	470	0.1	-0.09	57980	-1485	58722.5	112	0	112	83	0	83	69	0	69	5613	41	0	0	30	726	88	365	417	0.04	-0.4	59465	112	83	69	5805	50
31	1	49	34.6	0	1	0	0	1						725	31	108	468	456	0.19	-0.12	38284	-2410	39489	87	-2	88	57	1	56.5	46	0	46	32	78	0	0	31	726	108	463	449	0.12	-0.15	40694	89	56	46	9	119
27														505							21586	-12596		63		64.5	42		42.5	38	0		185	310	0	0	27	791						34182	66	43	38	0	363
15(11/5)														570							34262	-12896		75		77	60		60.5	42	-17		33	181	0	1	15(11/5)	776						47158	79	61	59	42	246
52														725							31258	-13992				43.5			31		-54						52	726						45250	87	62	54	23	52
15(11/2)														636							31731	-14046		54		53	50		50	47	-3		10	24	0	0	15(11/2)	916						45777	52	50	50	4	39
28														471							25380	-16982		86		86	54		54	49	0		4	0	0	0	28	779						42362	86	54	49	7	1
12														416							21187	-18491		84		84.5	51		50.5	34	-5		all AF	8	1	0	12	795						39678	85	50	39	all AF	43
9														790							60237	21580		131		121.5	82		81	27	-41		all AF	381	1	0	9	793						38657	112	80	68	all AF	1
21														490							31140	-21674		102		112.5	64		64.5	48	-6		1169	0	0	0	21	820						52814	123	65	54	938	1
26														761							28342	-23096		98		107.5	63		65	46	-4		all AF	6	1	0	26	773						51438	117	67	50	0	10
25														720							15332	-28519		103		100	45		53	14	-36		58	1808	0	0	25	722						43851	97	61	50	34	261
22														542							31695	31695		102		51	60		30	48	48		4	0	0	0	22
45														866							18017	-36191		288		199	47		54.5	13	-27		all AF	144	1	0	45	867						54208	110	62	40	all AF	534
19														767							41984	36455		80		80	64		68.5	16	-52		32	0	0	0	19	766						5529	80	73	68	3	0
67														120							8081	-37353				48			31		-50						67	753						45434	96	62	50	53	0
46														864							17250	-40217				45.5			33.5		-55						46	865						57467	91	67	55	0	3
48														70							3817	-44331				37			29.5		-49						48	819						48148	74	59	49	all AF	420
32														725							2647	-45503		70		90	40		52.5	12	-42						32	744						48150	110	65	54	all AF	4
49														269							440	-47574				35			28.5		-51						49	843						48014	70	57	51	36	88
43														252								-51929				60			33.5		-49						43	781						51929	120	67	49	34	1
[truncated: 2 more columns]

## Sheet: QRS 
No	undershirt＝１	QRS								No	QRS shirt	QRS holter	difference	average		mean of difference	SD of difference	1.96SD	mean+1.96SD	mean-1.96SD
1	1	92				shirt QRS median	104			1	92	96	-4	94		-0.129032	4.319	8.46524	8.33621	-8.59427
2	1	104				0.25	96			2	104	104	0	104
3	1	112				0.75	110			3	112	112	0	112
4	1	100								4	100	104	-4	102
5	1	88								5	88	88	0	88
6	1	92								6	92	88	4	90
7	1	108								7	108	104	4	106
8	1	120								8	120	120	0	120
9	1	96								9	96	96	0	96
10	1	104								10	104	112	-8	108
11	1	112								11	112	112	0	112
12	1	104								12	104	104	0	104
13	1	108								13	108	104	4	106
14	1	120								14	120	120	0	120
15	1	88								15	88	92	-4	90
16	1	104								16	104	108	-4	106
17	1	96								17	96	96	0	96
18	1	112								18	112	104	8	108
19	1	112								19	112	120	-8	116
20	1	96								20	96	96	0	96
21	1	112								21	112	104	8	108
22	1	88								22	88	88	0	88
23	1	108								23	108	112	-4	110
24	1	112								24	112	112	0	112
25	1	100								25	100	96	4	98
26	1	96								26	96	104	-8	100
27	1	96								27	96	96	0	96
28	1	96								28	96	88	8	92
29	1	92								29	92	96	-4	94
30	1	92								30	92	88	4	90
31	1	108								31	108	108	0	108
1	0	96				holter ECG QRS median	104
2	0	104				0.25	96
3	0	112				0.75	110
4	0	104
5	0	88
6	0	88
7	0	104
8	0	120
9	0	96
10	0	112
11	0	112
12	0	104
13	0	104
14	0	120
15	0	92
16	0	108
17	0	96
18	0	104
19	0	120
20	0	96
21	0	104
22	0	88
23	0	112
24	0	112
25	0	96
26	0	104
27	0	96
28	0	88
29	0	96
30	0	88
31	0	108

## Sheet: QT
device no.	undershirt＝１	QT mean	QTc (BZ)			No	QTｃ（BZ）shirt	QTc (BZ) holter	difference	average		mean of difference	SD of difference	1.96SD	mean+1.96SD	mean-1.96SD
1	1	362	446			1	446	439	7	442.5		39.8571	40.573	79.5231	119.38	-39.6659
2	1	408	458			2	458	408	50	433
3	1	315	405			3	405	438	-33	421.5
5	1	395	516			5	516	411	105	463.5
6	1	400	493			6	493	395	98	444
7	1	466	469			7	469	463	6	466
8	1	403	445			8	445	479	-34	462
9	1	408	421			9	421	357	64	389
10	1	448	459			10	459	383	76	421
12	1	451	472			12	472	403	69	437.5
13	1	424	471			13	471	439	32	455
17	1	395	445			17	445	470	-25	457.5
18	1	454	452			18	452	370	82	411
20	1	437	491			20	491	420	71	455.5
21	1	451	438			21	438	419	19	428.5
22	1	425	472			22	472	415	57	443.5
25	1	431	445			25	445	417	28	431
26	1	437	443			26	443	388	55	415.5
27	1	400	441			27	441	391	50	416
30	1	388	470			30	470	417	53	443.5
31	1	468	456			31	456	449	7	452.5
1	0	373	439
2	0	371	408
3	0	371	438
5	0	309	411
6	0	332	395
7	0	468	463
8	0	450	479
9	0	344	357
10	0	371	383
12	0	384	403
13	0	392	439
17	0	461	470
18	0	371	370
20	0	373	420
21	0	424	419
22	0	375	415
25	0	405	417
26	0	381	388
27	0	352	391
30	0	365	417
31	0	463	449

## Sheet: HRV hole time 14 patients
Device No.	shirt＝１	AVNN	SDNN	RMSSD	SDANN	ASDNN					Device No.	LF hole time	LF ln hole time	LF 1h	LF 2h	LF 3h	LF 4h	LF 5h	LF 6h	LF 7h	LF 8h	LF 9h	LF 10h	LF 11h	LF 12h	HF hole time	HF ln hole time	HF 1h	HF 2h	HF 3h	HF 4h	HF 5h	HF 6h	HF 7h	HF 8h	HF 9h	HF 10h	HF 11h	HF 12h	LF/HF hole time	1h	2h	3h	4h	5h	6h	7h	8h	9h
7	0	1019.44	77.84	26.05	50.24	56.27					7	191.63	5.25557	160.65	315.34	249.39	215.7	208.59	89.68	242.58	279.05	159.2	140.86	107.89	130.67	181.54	5.20148	136.98	196.34	243.11	168.66	241.69	172.23	242.51	200.3	90.05	133.06	154.32	199.2	1.06	1.18	1.75	1.03	1.42	0.9	0.41	1.05	1.33	1.69
10	0	933.64	112.05	24.45	72.35	76.53					10	408.28	6.01195	246.73	239.81	421.01	448.13	330.14	359.11	382.19	275.48	503.64	317.64	472.35	694.82	208.89	5.34181	67.34	115.06	221.16	304.7	180.49	345.92	205.14	274.62	276.32	136.45	101.36	227.18	1.95	3.66	2.06	1.9	1.47	1.83	1.04	1.86	1	1.82
12	0	908.81	90.7	12.46	65.7	59.52					12	153.23	5.03194	186.42	179.06	149.2	102.44	109.4	178.83	110.19	133.94	158.67	194.99	193.16	169.52	35.87	3.5799	59.59	47.73	26.16	35.6	20.58	23.43	26.59	35.56	30.55	44.51	57.27	38.14	4.27	3.13	3.75	5.7	2.88	5.32	7.63	4.14	3.77	5.19
13	0	792.71	69.13	13.88	47.35	47.73					13	84.29	4.43426	108.97	113.01	226.24	108.68	89.02	87.64	31.95	43.48	51.64	37.89	36.09	51.8	90.07	4.50059	163.17	214.53	233.77	136.34	103.6	40.75	38.99	32.54	64.88	40.09	19.36	53.68	0.94	0.67	0.53	0.97	0.8	0.86	2.15	0.82	1.34	0.8
15	0	742.08	80.58	34.03	46.35	63.55					15	158.31	5.06456	173.28	211.51	152.65	152.38	113.07	147.53	101.14	170.39	149.31	147.99	135.76	217.73	132.51	4.88666	123.09	212.3	230.15	168.66	162.02	325	139.45	55.46	55.17	57.2	83.95	101.44	1.19	1.41	1	0.66	0.9	0.7	0.45	0.73	3.07	2.71
17	0	952.08	155.42	18.25	124.37	84.43	holter SDANN median	68.16	holter RMSSD median	23.375	17	342.41	5.83601	191.47	168.5	151.65	490.64	218.94	308.85	250.16	358.49	247.85	363.91	808.58	426.38	69.82	4.24592	52.43	73.23	31.46	131.96	51.88	61.3	58.17	89.91	64.55	85.63	84.26	57.31	4.9	3.65	2.3	4.82	3.72	4.22	5.04	4.3	3.99	3.84
18	0	1012.82	95.33	30.2	40.23	84.54	0.25	49.8425	0.25	18.1675	18	839.6	6.73293	1291.04	1111.35	918.91	552.64	671.76	617.36	537.61	390.12	639.04	678.28	1046.7	1248.36	304.49	5.71864	274.74	308.35	566.69	498.11	253.81	420.03	222.33	225.33	220.07	180.38	245.7	274.4	2.76	4.7	3.6	1.62	1.11	2.65	1.47	2.42	1.73	2.9
21	0	1030.34	125.17	28.46	77.58	92.11	0.75	75.8675	0.75	29.765	21	412.19	6.02148	501.25	620.79	400.88	545.83	376.99	296.3	298.28	314.34	271.86	331.16	437.11	493.85	252.05	5.52963	134.27	152.21	179.79	197.51	253.63	253.75	296.74	439	281.04	444.86	185.94	188.95	1.64	3.73	4.08	2.23	2.76	1.49	1.17	1.01	0.72	0.97
22	0	814.83	78.19	18.14	49.71	56.24	holter SDNN median	95.875	holter ASDNN median	70.04	22	61.39	4.11725	81.5	105.54	62.13	57.63	63.71	33.15	64.04	39.47	42.31	58.35	43.18	77.85	43.84	3.78055	16.65	56.27	67.71	31.96	61.57	25.68	63.37	66.07	64.06	52.42	17.27	25.53	1.4	4.9	1.88	0.92	1.8	1.03	1.29	1.01	0.6	0.66
24	0	1131.64	189.98	64.09	122.4	133.34	0.25	82.2675	0.25	57.0825	24	884.8	6.78536	820	1123.33	691.97	784.98	881.31	635.28	669.62	1239.89	812.46	708.93	1097.47	1222.38	1334.98	7.19667	1004.97	1170.96	1176.39	2242.06	1906.19	1428.64	1756.55	1115.2	1070.64	1013.65	879.67	1254.88	0.66	0.82	0.96	0.59	0.35	0.43	0.44	0.38	1.11	0.76
25	0	941.62	87.33	20.76	65.92	52.04	0.75	115.453	0.75	84.5125	25	57.02	4.0434	39.78	70.64	35.22	22.6	28.61	29.96	46.05	37.54	195.4	64.8	68.05	105.65	98	4.58497	11.88	112.29	43.59	73.09	61.48	119.4	117.51	86.25	305.76	118.35	173.83	163.89	0.58	3.35	0.63	0.81	0.31	0.47	0.25	0.39	0.44	0.64
26	0	961.7	96.42	17.02	71.81	60.01					26	206.38	5.32972	145.52	143.97	218.35	147.96	116.97	126.56	127.74	150.79	281.19	291.94	271.14	276.67	81.59	4.40171	29.51	98.72	113.95	168.5	90.08	75.02	95.02	45.08	62.32	112.36	47.01	55.9	2.53	4.93	1.46	1.92	0.88	1.3	1.69	1.34	3.35	4.51
29	0	1096.77	115.61	33.31	77.04	84.55					29	643.56	6.46702	587.66	736.56	473.97	514.6	485.74	1227.83	650.35	424.23	560.8	573.39	627.16	799.54	283.08	5.64573	341.74	310.27	307.13	250.61	257.44	508.88	235.73	142.85	281.67	240.41	256.15	277.37	2.27	1.72	2.37	1.54	2.05	1.89	2.41	2.76	2.97	1.99
31	0	1074.6	114.98	22.3	70.4	82.07					31	276.94	5.6238	118.05	189.43	205.47	191.48	222.93	251.78	500.89	387.87	607.54	244.16	216.71	264.09	123.49	4.81616	97.02	66.2	105.92	100.59	90.64	62.54	132.65	141.3	311.77	207.96	88.13	143.94	2.24	1.22	2.86	1.94	1.9	2.46	4.03	3.78	2.74	1.95
7	1	1025.13	74.96	31.2	44.53	57.5					7	226.19	5.42138	342.9	172.09	301.14	190.65	221.35	190.13	107.92	237.35	273.29	508.77	140.38	114.57	224.54	5.41405	367.28	148.78	168.67	136.4	164.91	220.01	151.41	235.62	225.77	528.49	181.24	182.57	1.01	0.93	1.16	1.79	1.4	1.34	0.86	0.71	1.01	1.21
10	1	936.21	111.01	32.75	75.38	72.5					10	423.46	6.04846	239.17	237.31	432.6	439.65	301.66	406.19	433.28	246.73	451.81	350.7	412.45	716.22	268.18	5.59166	117.4	157.39	292.14	370.39	240.16	382	276	336.22	386.22	216.59	155.32	289.3	1.58	2.04	1.51	1.48	1.19	1.26	1.06	1.57	0.73	1.17
12	1	909.58	91.59	23.52	65.33	61.26					12	217.07	5.38022	203.38	226.11	145.31	91.69	96.22	169.62	105.9	147.44	151.09	213.06	192.17	182.28	136.27	4.91464	121.69	122.92	32.48	32.22	25.79	25.24	26.52	49.46	32.57	60.59	64.14	73.9	1.59	1.67	1.84	4.47	2.85	3.73	6.72	3.99	2.98	4.64
13	1	796.19	68.24	29.32	45.02	49.45					13	272.03	5.60591	280.42	519.17	294.58	108.54	82.66	94.94	43.7	184.71	59.07	74.09	293.41	234.46	438.32	6.08295	485.16	792.42	356.24	144.19	107.55	58.33	55.41	274.12	69.34	128.65	587.26	459.99	0.62	0.58	0.66	0.83	0.75	0.77	1.63	0.79	0.67	0.85
15	1	741.88	79.58	30.01	46.64	62.58					15	181.31	5.20021	175.09	217.4	146.33	153.89	119.56	147.6	102.42	156.43	233.73	226.84	151.54	220.05	192.26	5.25885	161.53	234.01	230.39	186.34	193.78	326.89	139.18	64.62	200.87	189.54	148.73	135.22	0.94	1.08	0.93	0.64	0.83	0.62	0.45	0.74	2.42	1.16
17	1	952.85	155.74	33.4	123.99	85.52					17	402.11	5.99673	195.92	289.69	164.66	560.51	208.55	350.41	324.68	394.51	318.4	380.57	823.19	598.24	204.59	5.32101	87.88	362.15	88.88	323.99	122.49	127.42	107.1	125.31	163.16	142.98	215.02	461.9	1.97	2.23	0.8	1.85	1.73	1.7	2.75	3.03	3.15	1.95
18	1	1014.44	95.04	35.42	39.85	84.52	shirt SDANN median	66.47	shirt RMSSD median	34.41	18	966.58	6.87376	1450.34	1035.79	883.68	596.26	680.91	787.91	514.56	412.09	898.29	1431.95	1167.38	1473.2	411.91	6.0208	470.58	337.42	620.18	492.46	237.7	645.24	235.95	246.54	501.51	487.42	319.19	414.4	2.35	3.08	3.07	1.42	1.21	2.86	1.22	2.18	1.67	1.79
21	1	1031.37	126.15	42.92	77.22	93.58	0.25	47.2525	0.25	30.3075	21	601.79	6.39991	485.18	1457.69	922.83	1237.26	399.77	295.13	295.77	331.22	326.93	420.02	548.43	501.21	546.79	6.30406	150.23	1045.38	848.56	1092.68	403.23	342.69	382.69	534.36	392.15	584.99	507.48	277.07	1.1	3.23	1.39	1.09	1.13	0.99	0.86	0.77	0.62	0.83
22	1	814.9	80.95	40	49.09	60.88	0.75	75.7025	0.75	39.2275	22	83.29	4.42233	76.18	151.46	102.46	95.6	78.65	87.07	75.71	44.08	45.58	52.57	55.58	83.19	201.45	5.30554	88.14	464.83	278.73	213.87	146.41	444.4	236.65	149.94	96.41	81.89	92.33	180.6	0.41	0.86	0.33	0.37	0.45	0.54	0.2	0.32	0.29	0.47
24	1	1133.04	189.81	69.54	121.66	133.94	shirt SDNN median	95.635	shirt ASDNN median	68.61	24	951.7	6.85825	823.43	1149.17	737.68	759.15	855.55	633.9	660.95	1459.97	846.83	1100.56	1120.4	1272.79	1443.93	7.27512	1024.91	1187.25	1181.39	2237.69	1913.68	1434.26	1773.72	1207.77	1030.25	1826.22	1182.48	1327.53	0.66	0.8	0.97	0.62	0.34	0.45	0.44	0.37	1.21	0.82
25	1	941.65	95.42	68.55	66.07	64.72	0.25	83.61	0.25	60.975	25	160.3	5.07705	56.16	90.87	81.99	81.53	87.17	212.86	68.01	187.06	61.33	120.82	162.91	370.74	779.65	6.65885	202.67	267.95	533.78	1318.54	375.99	1346.65	373.42	1621.51	469.53	656.65	641.62	994.35	0.21	0.28	0.34	0.15	0.06	0.23	0.16	0.18	0.12	0.13
26	1	963.6	95.85	25.22	70.76	60.66	0.75	114.655	0.75	85.3725	26	223.63	5.40999	274.21	136.77	206.49	124.77	120.52	134.71	123.82	168.71	274.21	454.27	257.88	295.53	165.41	5.10843	209.59	118.07	124.68	243.16	171.38	130.03	192.48	112.32	78.6	343.87	95.69	95.66	1.35	1.31	1.16	1.66	0.51	0.7	1.04	0.64	1.5	3.49
29	1	1093.09	115.2	36.91	75.81	84.93					29	615.81	6.42294	598.77	732.61	498.39	544.05	517.21	567.85	823.14	445.09	593.1	537.28	651.1	814.99	370.39	5.91456	232.63	284.02	334.24	360.96	292.34	530.85	667.4	342.91	434.55	334.8	368.56	240.35	1.66	2.57	2.58	1.49	1.51	1.77	1.07	1.23	1.3	1.36
31	1	1066.21	113.02	36.9	66.87	86.64					31	315.37	5.75375	133.96	175.96	230.64	245.72	225.26	440.23	553.18	402.17	563.94	268.58	346.66	305.4	321.49	5.77297	236.43	102.03	142.49	203.96	177.15	456.53	189.9	499.44	456.52	698.11	446.95	339.39	0.98	0.57	1.72	1.62	1.2	1.27	0.96	2.91	0.81	1.24
[truncated: 3 more columns]

## Sheet: frequency-domain ln
Device No.	shirt=１	LF hole time	LF ln hole time	ln (LF) 1h	ln(LF) 2h	ln(LF) 3h	ln(LF) 4h	ln(LF) 5h	ln(LF) 6h	ln(LF) 7h	ln(LF) 8h	ln(LF) 9h	ln(LF) 10h	ln(LF) 11h	ln(LF) 12h		HF hole time	HF ln hole time	ln(HF) 1h	ln(HF) 2h	ln(HF) 3h	ln(HF) 4h	ln(HF) 5h	ln(HF) 6h	ln(HF) 7h	ln(HF) 8h	ln(HF) 9h	ln(HF) 10h	ln(HF) 11h	ln(HF) 12h	ln(LF/HF) hole time	ln(LF/HF) 1h	ln(LF/HF) 2h	ln(LF/HF) 3h	ln(LF/HF) 4h	ln(LF/HF) 5h	ln(LF/HF) 6h	ln(LF/HF) 7h	ln(LF/HF) 8h	ln(LF/HF) 9h	ln(LF/HF) 10h	ln(LF/HF) 11h	ln(LF/HF) 12h
7	0	191.63	5.25557	5.07923	5.75365	5.51902	5.37389	5.34037	4.49625	5.49133	5.63139	5.07016	4.94777	4.68111	4.87268		181.54	5.20148	4.91983	5.27985	5.49351	5.12788	5.48766	5.14883	5.49104	5.29982	4.50037	4.8908	5.03903	5.29431	0.0582689	0.165514	0.559616	0.0295588	0.350657	-0.105361	-0.891598	0.0487902	0.285179	0.524729	0.139762	-0.235722	-0.314711
10	0	408.28	6.01195	5.50829	5.47985	6.04266	6.10508	5.79952	5.88363	5.94592	5.61852	6.22186	5.76092	6.15772	6.54365		208.89	5.34181	4.20975	4.74545	5.39889	5.71933	5.19568	5.84621	5.32369	5.61539	5.62156	4.91596	4.61868	5.42574	0.667829	1.29746	0.722706	0.641854	0.385262	0.604316	0.0392207	0.620576	0	0.598837	0.845868	1.53902	1.11841
12	0	153.23	5.03194	5.228	5.18772	5.00529	4.62928	4.69501	5.18644	4.70221	4.89739	5.06683	5.27295	5.26352	5.13297		35.87	3.5799	4.08749	3.86556	3.26423	3.57235	3.02432	3.15402	3.28054	3.57122	3.41936	3.79571	4.04778	3.64126	1.45161	1.14103	1.32176	1.74047	1.05779	1.67147	2.03209	1.4207	1.32708	1.64673	1.47705	1.21491	1.49065
13	0	84.29	4.43426	4.69107	4.72748	5.4216	4.68841	4.48886	4.47324	3.46417	3.7723	3.9443	3.63469	3.58602	3.94739		90.07	4.50059	5.09479	5.36845	5.45434	4.91515	4.64054	3.70746	3.66331	3.48247	4.17254	3.69113	2.96321	3.98304	-0.0618754	-0.400478	-0.634878	-0.0304592	-0.223144	-0.150823	0.765468	-0.198451	0.29267	-0.223144	-0.0618754	0.620576	-0.040822
15	0	158.31	5.06456	5.15491	5.35427	5.02815	5.02638	4.72801	4.99403	4.61651	5.13809	5.00602	4.99714	4.91089	5.38326		132.51	4.88666	4.81292	5.358	5.43873	5.12788	5.08772	5.78383	4.93771	4.01566	4.01042	4.04655	4.43022	4.61947	0.173953	0.34359	0	-0.415515	-0.105361	-0.356675	-0.798508	-0.314711	1.12168	0.996949	0.951658	0.482426	0.765468
17	0	342.41	5.83601	5.25473	5.12694	5.02158	6.19571	5.3888	5.73286	5.5221	5.8819	5.51282	5.89691	6.69528	6.05533		69.82	4.24592	3.95948	4.29361	3.44872	4.8825	3.94893	4.11578	4.06337	4.49881	4.16744	4.45004	4.43391	4.04848	1.58924	1.29473	0.832909	1.57277	1.31372	1.43984	1.61741	1.45862	1.38379	1.34547	1.44692	2.26176	2.00687
18	0	839.6	6.73293	7.1632	7.01333	6.82319	6.31471	6.5099	6.42545	6.28713	5.96645	6.45997	6.51956	6.9534	7.12959		304.49	5.71864	5.61583	5.73124	6.33981	6.21082	5.53659	6.04033	5.40416	5.41757	5.39395	5.19507	5.50411	5.61459	1.01523	1.54756	1.28093	0.482426	0.10436	0.97456	0.385262	0.883768	0.548121	1.06471	1.32442	1.44927	1.51513
21	0	412.19	6.02148	6.2171	6.43099	5.99366	6.30231	5.93222	5.69137	5.69803	5.75048	5.60529	5.8026	6.08018	6.20223		252.05	5.52963	4.89985	5.02526	5.19179	5.28579	5.53588	5.53635	5.69286	6.0845	5.6385	6.09776	5.22542	5.24148	0.494696	1.31641	1.4061	0.802002	1.01523	0.398776	0.157004	0.00995033	-0.328504	-0.0304592	-0.301105	0.854415	0.95935
22	0	61.39	4.11725	4.4006	4.65909	4.12923	4.05404	4.15434	3.50104	4.15951	3.67554	3.74502	4.06646	3.76538	4.35478		43.84	3.78055	2.81241	4.03016	4.21523	3.46449	4.12017	3.24571	4.14899	4.19071	4.15982	3.95929	2.84897	3.23985	0.336472	1.58924	0.631272	-0.0833816	0.587787	0.0295588	0.254642	0.00995033	-0.510826	-0.415515	0.10436	0.916291	1.11514
24	0	884.8	6.78536	6.7093	7.02405	6.53954	6.66566	6.78141	6.45407	6.50671	7.12278	6.70007	6.56376	7.00076	7.10856		1334.98	7.19667	6.91271	7.06558	7.07021	7.71515	7.55286	7.26448	7.47111	7.01679	6.97601	6.92131	6.77955	7.1348	-0.415515	-0.198451	-0.040822	-0.527633	-1.04982	-0.84397	-0.820981	-0.967584	0.10436	-0.274437	-0.356675	0.223144	-0.0304592
25	0	57.02	4.0434	3.68336	4.2576	3.56161	3.11795	3.35376	3.39986	3.82973	3.62541	5.27505	4.17131	4.22024	4.66013		98	4.58497	2.47486	4.72108	3.77483	4.29169	4.11871	4.78248	4.76652	4.45725	5.7228	4.77365	5.15808	5.0992	-0.544727	1.20896	-0.462035	-0.210721	-1.17118	-0.755023	-1.38629	-0.941609	-0.820981	-0.446287	-0.597837	-0.941609	-0.446287
26	0	206.38	5.32972	4.98031	4.9696	5.3861	4.99694	4.76192	4.84072	4.85	5.01589	5.63903	5.67655	5.60264	5.62283		81.59	4.40171	3.38473	4.59229	4.73576	5.12694	4.5007	4.31775	4.55409	3.80844	4.13228	4.72171	3.85036	4.02356	0.928219	1.59534	0.378436	0.652325	-0.127833	0.262364	0.524729	0.29267	1.20896	1.5063	0.955511	1.75267	1.59939
29	0	643.56	6.46702	6.37615	6.60199	6.16114	6.24339	6.18567	7.113	6.47751	6.05028	6.32936	6.35157	6.4412	6.68404		283.08	5.64573	5.83405	5.73744	5.72727	5.5239	5.55079	6.23221	5.46269	4.9618	5.64074	5.48235	5.54576	5.62535	0.81978	0.542324	0.86289	0.431782	0.71784	0.636577	0.879627	1.01523	1.08856	0.688135	0.871293	0.896088	1.05779
31	0	276.94	5.6238	4.77111	5.24402	5.3253	5.25478	5.40686	5.52856	6.21639	5.96067	6.40942	5.49782	5.37856	5.57629		123.49	4.81616	4.57492	4.19268	4.66268	4.61105	4.5069	4.13581	4.88771	4.95089	5.74227	5.33735	4.47881	4.9694	0.806476	0.198851	1.05082	0.662688	0.641854	0.900161	1.39377	1.32972	1.00796	0.667829	0.157004	0.900161	0.604316
7	1	226.19	5.42138	5.83744	5.14802	5.70758	5.25044	5.39975	5.24771	4.68139	5.46954	5.61053	6.232	4.94435	4.74119		224.54	5.41405	5.90612	5.00247	5.12794	4.91559	5.1054	5.39367	5.01999	5.46222	5.41952	6.27002	5.19982	5.20713	0.00995033	-0.0725707	0.14842	0.582216	0.336472	0.29267	-0.150823	-0.34249	0.00995033	0.19062	-0.040822	-0.261365	-0.462035
10	1	423.46	6.04846	5.47717	5.46937	6.06981	6.08598	5.7093	6.00682	6.07138	5.50829	6.11326	5.85993	6.02211	6.57399		268.18	5.59166	4.76559	5.05873	5.67723	5.91456	5.48131	5.94542	5.6204	5.81777	5.95641	5.37801	5.04549	5.66746	0.457425	0.71295	0.41211	0.392042	0.173953	0.231112	0.0582689	0.451076	-0.314711	0.157004	0.482426	0.978326	0.908259
12	1	217.07	5.38022	5.31508	5.42102	4.97887	4.51841	4.56664	5.13356	4.6625	4.99342	5.01788	5.36157	5.25838	5.20554		136.27	4.91464	4.80148	4.81153	3.48062	3.47259	3.24999	3.22843	3.2779	3.90116	3.48339	4.10413	4.16107	4.30271	0.463734	0.512824	0.609766	1.49739	1.04732	1.31641	1.90509	1.38379	1.09192	1.53471	1.25846	1.09861	0.904218
13	1	272.03	5.60591	5.63629	6.25223	5.68555	4.68712	4.41474	4.55325	3.77735	5.21879	4.07872	4.30528	5.68157	5.45728		438.32	6.08295	6.18448	6.67509	5.8756	4.97113	4.67796	4.06612	4.01476	5.61357	4.23902	4.8571	6.37547	6.1312	-0.478036	-0.544727	-0.415515	-0.18633	-0.287682	-0.261365	0.48858	-0.235722	-0.400478	-0.162519	-0.544727	-0.693147	-0.673345
15	1	181.31	5.20021	5.1653	5.38174	4.98586	5.03624	4.78382	4.99451	4.62908	5.05261	5.45417	5.42424	5.02085	5.39385		192.26	5.25885	5.08469	5.45536	5.43977	5.22757	5.26672	5.78962	4.93577	4.16852	5.30266	5.2446	5.00213	4.9069	-0.0618754	0.076961	-0.0725707	-0.446287	-0.18633	-0.478036	-0.798508	-0.301105	0.883768	0.14842	0.182322	0.0198026	0.48858
17	1	402.11	5.99673	5.27771	5.66881	5.10388	6.32885	5.34018	5.8591	5.78284	5.97764	5.76331	5.94167	6.71319	6.39399		204.59	5.32101	4.47597	5.89206	4.48729	5.78071	4.80803	4.84749	4.67376	4.83079	5.09473	4.9627	5.37073	6.13535	0.678034	0.802002	-0.223144	0.615186	0.548121	0.530628	1.0116	1.10856	1.1474	0.667829	0.978326	1.34286	0.262364
18	1	966.58	6.87376	7.27955	6.94292	6.7841	6.39068	6.52343	6.66938	6.24331	6.02124	6.80049	7.26679	7.06252	7.29519		411.91	6.0208	6.15397	5.82133	6.43001	6.19941	5.47101	6.46962	5.46362	5.50752	6.21762	6.18913	5.76579	6.02683	0.854415	1.12493	1.12168	0.350657	0.19062	1.05082	0.198851	0.779325	0.512824	0.582216	1.07841	1.29746	1.26976
21	1	601.79	6.39991	6.18452	7.28461	6.82745	7.12065	5.99089	5.68742	5.68958	5.80278	5.78975	6.0403	6.30706	6.21703		546.79	6.30406	5.01217	6.95214	6.74354	6.99639	5.99951	5.83683	5.94723	6.28107	5.97164	6.37159	6.22946	5.62427	0.0953102	1.17248	0.329304	0.0861777	0.122218	-0.0100503	-0.150823	-0.261365	-0.478036	-0.18633	-0.328504	0.076961	0.593327
22	1	83.29	4.42233	4.3331	5.02032	4.62947	4.56017	4.36501	4.46671	4.32691	3.78601	3.81947	3.96215	4.01782	4.42113		201.45	5.30554	4.47893	6.14167	5.63024	5.36537	4.98641	6.09673	5.46658	5.01024	4.56861	4.40538	4.52537	5.19628	-0.891598	-0.150823	-1.10866	-0.994252	-0.798508	-0.616186	-1.60944	-1.13943	-1.23787	-0.755023	-0.446287	-0.510826	-0.776529
24	1	951.7	6.85825	6.71348	7.0468	6.60351	6.6322	6.75174	6.45189	6.49368	7.28617	6.7415	7.00357	7.02144	7.14897		1443.93	7.27512	6.93236	7.07939	7.07445	7.7132	7.55678	7.2684	7.48083	7.09653	6.93756	7.51	7.07537	7.19108	-0.415515	-0.223144	-0.0304592	-0.478036	-1.07881	-0.798508	-0.820981	-0.994252	0.19062	-0.198451	-0.510826	-0.0512933	-0.040822
25	1	160.3	5.07705	4.0282	4.50943	4.4066	4.40097	4.46786	5.36063	4.21965	5.23143	4.11627	4.7943	5.0932	5.9155		779.65	6.65885	5.31158	5.5908	6.27998	7.18428	5.92956	7.20538	5.9227	7.39111	6.15173	6.48715	6.464	6.90209	-1.56065	-1.27297	-1.07881	-1.89712	-2.81341	-1.46968	-1.83258	-1.7148	-2.12026	-2.04022	-1.7148	-1.38629	-0.994252
26	1	223.63	5.40999	5.61389	4.9183	5.33025	4.82647	4.79182	4.90312	4.81883	5.12818	5.61389	6.11869	5.55249	5.68877		165.41	5.10843	5.34515	4.77128	4.82575	5.49372	5.14388	4.86777	5.25999	4.72135	4.36437	5.84026	4.56111	4.5608	0.300105	0.270027	0.14842	0.506818	-0.673345	-0.356675	0.0392207	-0.446287	0.405465	1.2499	0.277632	0.993252	1.12817
29	1	615.81	6.42294	6.39488	6.59661	6.21138	6.29904	6.24845	6.34186	6.71313	6.09828	6.38536	6.28652	6.47866	6.70318		370.39	5.91456	5.44945	5.64904	5.81186	5.88877	5.67792	6.27448	6.50339	5.83747	6.07431	5.81353	5.9096	5.4821	0.506818	0.943906	0.947789	0.398776	0.41211	0.57098	0.0676586	0.207014	0.262364	0.307485	0.470004	0.57098	1.22083
31	1	315.37	5.75375	4.89754	5.17026	5.44086	5.50419	5.41726	6.0873	6.31568	5.99687	6.33495	5.59315	5.84834	5.72162		321.49	5.77297	5.46565	4.62527	4.95927	5.31792	5.177	6.12365	5.2465	6.21349	6.12363	6.54838	6.10245	5.82715	-0.0202027	-0.562119	0.542324	0.482426	0.182322	0.239017	-0.040822	1.06815	-0.210721	0.215111	-0.967584	-0.248461	-0.105361
